# Supplementary material for: Microsatellite Instability Testing and Prognostic Implications in Colorectal Cancer
Source: Cancers (Basel). 2024 May 25;16(11):2005. doi: 10.3390/cancers16112005 (PMC11171323; doi:10.3390/cancers16112005)
Supplement: Supplementary file 1 [file cancers-16-02005-s001.zip]

Archive with 1 entries (1 files):
- cancers-2988159-supplementary.pdf
